# Supplementary material for: Neuro-Sjögren: Peripheral Neuropathy With Limb Weakness in Sjögren's Syndrome
Source: Front Immunol. 2019 Jul 11;10:1600. doi: 10.3389/fimmu.2019.01600 (PMC6637792; doi:10.3389/fimmu.2019.01600)
Supplement: Supplementary Table 1 — Applied electrophysiological classification criteria for nerve damage patterns. [file Table_1.XLS]

## Sheet: Tabelle1
	Applied classification criteria for defining the electrophysiological nerve damage pattern
	Primarily axonal damage
	Reduced amplitude of compound muscle action potentials or sensitive nerve action potential to <80% of normal value
	No or insignificant reduction in nerve conduction velocity (≤30% due to degeneration of the fast conducting fibers)
	Primarily demyelinating damage
	Reduced velocity of nerve conduction < 80% of normal value and with no or insignificant reduction of amplitudes (due to temporal dispersion)
	Delayed distal motor latency to ≥110% of normal value and with no or insignificant reduction of amplitudes (due to temporal dispersion)
	Delayed F-waves with no or insignificant reduction of amplitudes (due to temporal dispersion)
	Conduction blocks in ≥2 nerves or in 1 nerve in combination with one other demyelinating factor
	Suppl. Table 1
