# Supplementary material for: Neuro-Sjögren: Peripheral Neuropathy With Limb Weakness in Sjögren's Syndrome
Source: Front Immunol. 2019 Jul 11;10:1600. doi: 10.3389/fimmu.2019.01600 (PMC6637792; doi:10.3389/fimmu.2019.01600)
Supplement: Supplementary Table 2 — Extended immunological serologic parameters. [file Table_2.XLS]

## Sheet: Tabelle1
		Sjögren's syndrome (included patients)	No Sjögren's syndrome (excluded patients)
	SSB(La) antibody positive, n (%)	1/44 (2%)	0/140 (0%)
	U1-snRNP antibody positive, n (%)	2/43 (5%)	2/139 (1%)
	RNP-Sm antibody positive, n (%)	1/43 (2%)	1/139 (1%)
	Sm antibody positive, n (%)	0/43 (0%)	0/139 (0%)
	Scl-70 antibody positive, n (%)	0/43 (0%)	0/139 (0%)
	CENP antibody positive, n (%)	0/43 (0%)	0/139 (0%)
	Jo-1 antibody positive, n (%)	0/43 (0%)	0/139 (0%)
	pANCA positive, n (%)	1/44 (2%)	1/135 (1%)
	cANCA positive, n (%)	0/44 (0%)	0/135 (0%)
			Suppl. Table 2
